# Supplementary material for: Crizotinib in patients with tumors harboring ALK or ROS1 rearrangements in the NCI-MATCH trial
Source: NPJ Precis Oncol. 2022 Mar 1;6:13. doi: 10.1038/s41698-022-00256-w (PMC8888601; doi:10.1038/s41698-022-00256-w)
Supplement: Supplementary file 2 — Supplemental Table [file 41698_2022_256_MOESM2_ESM.xlsx]

## Sheet: Fusion_Incidence
Patient Cohort	Frequency (%)
total screened patients (including NSCLC and ALCL)	--
% of screened patients (including NSCLC and ALCL) with ALK translocations	0.34
% of screened patients (including NSCLC and ALCL) with ROS1 translocations	0.08
% of screened patients with NSCLC diagnosis	11.8
% of screened NSCLC patients with ALK translocations	2.4
% of screened NSCLC patients with ROS translocations	0.54
% of screened patients with ALCL diagnosis	<0.1
% of screened ALCL patient with ALK translocations	12.5
% of screened ALCL patient with ROS translocations	0
% screened patients with ALK translocations (excluding NSCLC/ALCL)	~0.06%
% screened patients with ROS1 translocations (excluding NSCLC/ALCL)	~0.02%

## Sheet: ALK_Fusions_of_Note
Specimen ID	Cancer Type	Subtype	TMB	MSI	Gene_5'	Gene_3'	Gene_5_Breakpoint_Exon	Gene_3_Breakpoint_Exon	Gene_5_Transcript_ID	Gene_3_Transcript_ID
NCI_TEMPUS_1_ALK_SLMAP	Colorectal Cancer	Colonic adenocarcinoma	4.2	stable	SLMAP	ALK	12	20	ENST00000295951.3	ENST00000389048.3
NCI_TEMPUS_2_ALK_SPTBN1	Colorectal Cancer	Mucinous adenocarcinoma	3.3	stable	SPTBN1	ALK	7	20	ENST00000356805.4	ENST00000389048.3
NCI_TEMPUS_3_ALK_KLC1	Non-Small Cell Lung Cancer	Metastatic adenocarcinoma, c/w lung primary	2.5	stable	KLC1	ALK	9	20	ENST00000452929.2	ENST00000389048.3
NCI_TEMPUS_4_ALK_IGFBP5	Sarcoma	Metastatic uterine leiomyosarcoma	1.7	stable	IGFBP5	ALK	1	19	ENST00000233813.4	ENST00000389048.3
